# Supplementary material for: High altitude, hyper-arid soils of the Central-Andes harbor mega-diverse communities of actinobacteria
Source: Extremophiles. 2017 Nov 3;22(1):47–57. doi: 10.1007/s00792-017-0976-5 (PMC5770506; doi:10.1007/s00792-017-0976-5)
Supplement: Supplementary file 2 — Supplementary material 2 (XLSX 14 kb) [file 792_2017_976_MOESM2_ESM.xlsx]

## Sheet: Family_average
Supplementary Table 1. Diversity and abundance of Family rank phylotypes at the ALMA sites.
Sequence counts are the average of four per site.
Taxonomy	Name	ALMA 1	ALMA 2	ALMA 3	ALMA 4	ALMA 5	ALMA 6	Sum
Bacteria;;;Actinobacteria;;Actinobacteria_c;;Frankiales;;Geodermatophilaceae	Geodermatophilaceae	279.75	42.75	316.5	44.75	150	77.5	3645
Bacteria;;;Actinobacteria;;Actinobacteria_c;;Frankiales;;HQ910322_f	HQ910322_f	67.5	18.75	80.25	11	76.25	190	1775
Bacteria;;;Actinobacteria;;Acidimicrobiia;;Acidimicrobiales;;Acidimicrobiaceae	Acidimicrobiaceae	67	163.25	39.75	62.5	25.75	26.25	1538
Bacteria;;;Actinobacteria;;Actinobacteria_c;;Pseudonocardiales;;Pseudonocardiaceae	Pseudonocardiaceae	32.75	71	77.25	76.75	34	74.5	1465
Bacteria;;;Actinobacteria;;Actinobacteria_c;;Micrococcales;;Micrococcaceae	Micrococcaceae	81.75	25	13	12.75	49.75	92.75	1100
Bacteria;;;Actinobacteria;;Actinobacteria_c;;Propionibacteriales;;Nocardioidaceae	Nocardioidaceae	50.75	42.75	55	35.5	40.75	45.5	1081
Bacteria;;;Actinobacteria;;Actinobacteria_c;;Micrococcales;;Microbacteriaceae	Microbacteriaceae	40.25	10	87.5	5	54.75	57.5	1020
Bacteria;;;Actinobacteria;;Actinobacteria_c;;Micromonosporales;;Micromonosporaceae	Micromonosporaceae	57.75	62.5	50.5	43	17.25	14.75	983
Bacteria;;;Actinobacteria;;Actinobacteria_c;;Propionibacteriales;;Propionibacteriaceae	Propionibacteriaceae	61.75	42	44.75	21.75	38	12.5	883
Bacteria;;;Actinobacteria;;Actinobacteria_c;;Corynebacteriales;;Mycobacteriaceae	Mycobacteriaceae	3.25	55.25	78	57.25	10	2.5	825
Bacteria;;;Actinobacteria;;Actinobacteria_c;;Frankiales;;Sporichthyaceae	Sporichthyaceae	35.25	6.5	35.75	36.25	29.5	14.5	631
Bacteria;;;Actinobacteria;;Acidimicrobiia;;Acidimicrobiales;;Iamiaceae	Iamiaceae	13.25	59	9.75	31.75	9.75	10	534
Bacteria;;;Actinobacteria;;FJ478799_c;;FJ478799_o;;FJ479147_f	FJ479147_f	8.25	71.5	1.5	33.5	2.75	2.5	480
Bacteria;;;Actinobacteria;;Actinobacteria_c;;Frankiales;;Frankiaceae	Frankiaceae	1.5	3	63.5	29.5	3.75	7.75	436
Bacteria;;;Actinobacteria;;Actinobacteria_c;;Micrococcales;;Intrasporangiaceae	Intrasporangiaceae	2.75	4	1.5	0.5	14.75	76	398
Bacteria;;;Actinobacteria;;Actinobacteria_c;;Kineosporiales;;Kineosporiaceae	Kineosporiaceae	18.75	8.25	43	11.5	7.75	4.75	376
Bacteria;;;Actinobacteria;;Acidimicrobiia;;Acidimicrobiales;;AM991247_f	AM991247_f	6.5	47.5	0.5	25.5	2	1.75	335
Bacteria;;;Actinobacteria;;Actinobacteria_c;;Streptomycetales;;Streptomycetaceae	Streptomycetaceae	6.25	12.75	2.5	27	3.5	3	220
Bacteria;;;Actinobacteria;;Acidimicrobiia;;Acidimicrobiales;;Ilumatobacter_f	Ilumatobacter_f	2.75	16.25	2.25	1.75	2	3	112
Bacteria;;;Actinobacteria;;Actinobacteria_c;;Micrococcales;;Cellulomonadaceae	Cellulomonadaceae	14.75	1.25	0.25	0.25	7	2.25	103
Bacteria;;;Actinobacteria;;Actinobacteria_c;;Corynebacteriales;;EF451703_f	EF451703_f	0	0	0	0	2.25	15.75	72
Bacteria;;;Actinobacteria;;Actinobacteria_c;;Streptosporangiales;;AF498716_f	AF498716_f	0	0	11.75	5	0.5	0.5	71
Bacteria;;;Actinobacteria;;Actinobacteria_c;;Frankiales;;EU335288_f	EU335288_f	0.75	7.5	0	7	0.25	0.25	63
Bacteria;;;Actinobacteria;;Actinobacteria_c;;Corynebacteriales;;Nocardiaceae	Nocardiaceae	2	0.75	0.25	3	6.75	1.25	56
Bacteria;;;Actinobacteria;;Actinobacteria_c;;Streptosporangiales;;Thermomonosporaceae	Thermomonosporaceae	1.75	4	3	4	0.25	0.25	53
Bacteria;;;Actinobacteria;;Actinobacteria_c;;Frankiales;;Nakamurellaceae	Nakamurellaceae	0.5	0	8.5	1.25	1.5	0	47
Bacteria;;;Actinobacteria;;Actinobacteria_c;;Frankiales;;Cryptosporangiaceae	Cryptosporangiaceae	0.75	2	1.75	4	0.75	0.5	39
Bacteria;;;Actinobacteria;;Actinobacteria_c;;Micrococcales;;Promicromonosporaceae	Promicromonosporaceae	1	2	4.5	0.5	0.25	0.75	36
Bacteria;;;Actinobacteria;;Actinobacteria_c;;Jiangellales;;Jiangellaceae	Jiangellaceae	3	1.25	1	0.25	0.25	1.75	30
Bacteria;;;Actinobacteria;;Actinobacteria_c;;Frankiales;;EU861909_f	EU861909_f	4	0	0	0.25	1.25	1.25	27
Bacteria;;;Actinobacteria;;Actinobacteria_c;;Motilibacter_o;;Motilibacteraceae	Motilibacteraceae	1.25	0.75	2.5	0.75	0	0.25	22
Bacteria;;;Actinobacteria;;Acidimicrobiia;;Acidimicrobiales;;Microthrix_f	Microthrix_f	1.25	1.25	0.25	0.5	1	0.75	20
Bacteria;;;Actinobacteria;;Actinobacteria_c;;Corynebacteriales;;Corynebacteriaceae	Corynebacteriaceae	0	1.25	1.5	0	1.75	0.5	20
Bacteria;;;Actinobacteria;;FJ478799_c;;FJ478799_o;;FJ478799_f	FJ478799_f	0.75	1.75	0.75	0.5	0.5	0.25	18
Bacteria;;;Actinobacteria;;Actinobacteria_c;;Glycomycetales;;Glycomycetaceae	Glycomycetaceae	0	3	0	0.5	0	0	14
Bacteria;;;Actinobacteria;;Acidimicrobiia;;Acidimicrobiales;;DQ396300_f	DQ396300_f	1.25	1.5	0	0	0.75	0	14
Bacteria;;;Actinobacteria;;Actinobacteria_c;;Catenulisporales;;Catenulisporaceae	Catenulisporaceae	0	0	2.5	0.75	0	0	13
Bacteria;;;Actinobacteria;;Acidimicrobiia;;Acidimicrobiales;;EU491192_f	EU491192_f	0	1.5	0.25	0.5	0.25	0	10
Bacteria;;;Actinobacteria;;Actinobacteria_c;;Frankiales;;AB245397_f	AB245397_f	0	0	0.5	1.5	0.25	0	9
Bacteria;;;Actinobacteria;;Actinobacteria_c;;Streptosporangiales;;Streptosporangiaceae	Streptosporangiaceae	0	0.25	0	1.25	0.5	0.25	9
Bacteria;;;Armatimonadetes;;Chthonomonadetes;;Chthonomonadales;;Chthonomonadaceae	Chthonomonadaceae	0	0	0.5	1.25	0	0.25	8
Bacteria;;;Actinobacteria;;Acidimicrobiia;;Acidimicrobiales;;DQ395423_f	DQ395423_f	1	0	0	0	0.75	0	7
Bacteria;;;Actinobacteria;;Actinobacteria_c;;EF016800_o;;EF016800_f	EF016800_f	0.25	0.25	0	0	0	1.25	7
Bacteria;;;Actinobacteria;;Actinobacteria_c;;Micrococcales;;Bogoriellaceae	Bogoriellaceae	1.25	0.25	0.25	0	0	0	7
Bacteria;;;Chloroflexi;;HM748667_c;;EF590008_o;;EF590008_f	EF590008_f	0	0.75	0	0.5	0	0	5
Bacteria;;;Actinobacteria;;Actinobacteria_c;;Micrococcales;;Dermacoccaceae	Dermacoccaceae	0	0	0.25	0	0	0.75	4
Bacteria;;;Actinobacteria;;Actinobacteria_c;;Micrococcales;;Sanguibacteraceae	Sanguibacteraceae	0	0	0.75	0	0.25	0	4
Bacteria;;;Proteobacteria;;Betaproteobacteria;;Neisseriales;;Neisseriaceae	Neisseriaceae	0.5	0	0	0	0.5	0	4
Bacteria;;;Actinobacteria;;Actinobacteria_c;;EF016806_o;;EF016806_f	EF016806_f	0	0	0.75	0.25	0	0	4
Bacteria;;;Actinobacteria;;Actinobacteria_c;;Micrococcales;;Rarobacteraceae	Rarobacteraceae	0	0.25	0	0	0.5	0	3
Bacteria;;;Proteobacteria;;Gammaproteobacteria;;Xanthomonadales;;Xanthomonadaceae	Xanthomonadaceae	0	0	0	0	0.5	0	2
Bacteria;;;Actinobacteria;;Actinobacteria_c;;Frankiales;;AB021325_f	AB021325_f	0	0	0	0	0	0.5	2
Bacteria;;;Chloroflexi;;Thermomicrobia;;GQ263151_o;;GQ263151_f	GQ263151_f	0.25	0	0	0	0	0.25	2
Bacteria;;;Actinobacteria;;Actinobacteria_c;;Catenulisporales;;Actinospicaceae	Actinospicaceae	0	0	0.5	0	0	0	2
Bacteria;;;Actinobacteria;;Acidimicrobiia;;Acidimicrobiales;;DQ129383_f	DQ129383_f	0	0.25	0	0	0	0	1
Bacteria;;;Actinobacteria;;Actinobacteria_c;;Micrococcales;;Brevibacteriaceae	Brevibacteriaceae	0	0	0	0	0.25	0	1
Bacteria;;;Armatimonadetes;;EU289437_c;;EU289437_o;;EU289437_f	EU289437_f	0.25	0	0	0	0	0	1
Bacteria;;;Actinobacteria;;Acidimicrobiia;;Acidimicrobiales;;DQ395502_f	DQ395502_f	0.25	0	0	0	0	0	1
Bacteria;;;Actinobacteria;;Actinobacteria_c;;Actinomycetales;;Actinomycetaceae	Actinomycetaceae	0	0	0	0	0	0.25	1
Bacteria;;;Actinobacteria;;Actinobacteria_c;;Corynebacteriales;;Dietziaceae	Dietziaceae	0	0	0.25	0	0	0	1
Bacteria;;;Actinobacteria;;Acidimicrobiia;;Acidimicrobiales;;AY218559_f	AY218559_f	0	0	0	0	0.25	0	1
