# Supplementary material for: High altitude, hyper-arid soils of the Central-Andes harbor mega-diverse communities of actinobacteria
Source: Extremophiles. 2017 Nov 3;22(1):47–57. doi: 10.1007/s00792-017-0976-5 (PMC5770506; doi:10.1007/s00792-017-0976-5)
Supplement: Supplementary file 3 — Supplementary material 3 (XLSX 24 kb) [file 792_2017_976_MOESM3_ESM.xlsx]

## Sheet: genus_average
Supplementary Table 2. Diversity and abundance of Genus rank phylotypes at the ALMA sites.
Sequence counts are the average of four per site.
Taxonomy	Name	ALMA 1	ALMA 2	ALMA 3	ALMA 4	ALMA 5	ALMA 6	Sum
Bacteria;;;Actinobacteria;;Actinobacteria_c;;Frankiales;;HQ910322_f;;HQ910322_g	HQ910322_g	66	18.75	79	10.25	75.75	188.75	1754
Bacteria;;;Actinobacteria;;Actinobacteria_c;;Frankiales;;Geodermatophilaceae;;Blastococcus	Blastococcus	125.5	18.75	140.25	18	80	40.75	1693
Bacteria;;;Actinobacteria;;Actinobacteria_c;;Micrococcales;;Micrococcaceae;;Arthrobacter	Arthrobacter	81.75	25	12	12.5	49.5	92.75	1094
Bacteria;;;Actinobacteria;;Actinobacteria_c;;Frankiales;;Geodermatophilaceae;;Modestobacter	Modestobacter	85.5	5	95.75	10.75	35.75	18.75	1006
Bacteria;;;Actinobacteria;;Actinobacteria_c;;Frankiales;;Geodermatophilaceae;;Geodermatophilus	Geodermatophilus	68.5	15.75	79	15.5	33.25	17	916
Bacteria;;;Actinobacteria;;Actinobacteria_c;;Corynebacteriales;;Mycobacteriaceae;;Mycobacterium	Mycobacterium	3.25	55.25	77.75	57.25	10	2.25	823
Bacteria;;;Actinobacteria;;Acidimicrobiia;;Acidimicrobiales;;Acidimicrobiaceae;;HQ674860_g	HQ674860_g	47	80.75	10.25	22.5	10.5	15.5	746
Bacteria;;;Actinobacteria;;Actinobacteria_c;;Pseudonocardiales;;Pseudonocardiaceae;;JF266448_g	JF266448_g	11.75	12.25	60.5	47.5	5	4	564
Bacteria;;;Actinobacteria;;Actinobacteria_c;;Propionibacteriales;;Propionibacteriaceae;;Friedmanniella	Friedmanniella	43	5.5	37.5	11.75	29.75	9.5	548
Bacteria;;;Actinobacteria;;FJ478799_c;;FJ478799_o;;FJ479147_f;;FJ479147_g	FJ479147_g	8	70.5	1.5	33	2.75	2.25	472
Bacteria;;;Actinobacteria;;Actinobacteria_c;;Pseudonocardiales;;Pseudonocardiaceae;;Pseudonocardia	Pseudonocardia	5.75	22.5	5	14.25	9.5	56.75	455
Bacteria;;;Actinobacteria;;Actinobacteria_c;;Propionibacteriales;;Nocardioidaceae;;Nocardioides	Nocardioides	16.5	13.25	22	15.75	16	18.75	409
Bacteria;;;Actinobacteria;;Actinobacteria_c;;Frankiales;;Frankiaceae;;Jatrophihabitans	Jatrophihabitans	0.5	0.5	59.75	19.5	2	6.25	354
Bacteria;;;Actinobacteria;;Actinobacteria_c;;Micrococcales;;Intrasporangiaceae;;Terrabacter	Terrabacter	0	1.5	0.75	0	11.75	69.75	335
Bacteria;;;Actinobacteria;;Actinobacteria_c;;Frankiales;;Sporichthyaceae;;Sporichthya	Sporichthya	31.5	4	5.25	1.5	25	11.5	315
Bacteria;;;Actinobacteria;;Actinobacteria_c;;Micromonosporales;;Micromonosporaceae;;Actinoplanes	Actinoplanes	39	2.75	17	10.75	4.25	4.75	314
Bacteria;;;Actinobacteria;;Actinobacteria_c;;Propionibacteriales;;Propionibacteriaceae;;Microlunatus	Microlunatus	18	36.25	5	10	6	2.5	311
Bacteria;;;Actinobacteria;;Actinobacteria_c;;Micrococcales;;Microbacteriaceae;;Amnibacterium	Amnibacterium	5.75	0.5	57.25	2.25	7.25	2.25	301
Bacteria;;;Actinobacteria;;Acidimicrobiia;;Acidimicrobiales;;Acidimicrobiaceae;;Aciditerrimonas	Aciditerrimonas	4.5	53.25	7.75	5	1.75	2.75	300
Bacteria;;;Actinobacteria;;Acidimicrobiia;;Acidimicrobiales;;AM991247_f;;FJ478790_g	FJ478790_g	6.5	45.25	0.5	18.5	2	1.75	298
Bacteria;;;Actinobacteria;;Actinobacteria_c;;Frankiales;;Sporichthyaceae;;AF408985_g	AF408985_g	2.75	1.25	24.75	31.75	4.5	1.5	266
Bacteria;;;Actinobacteria;;Actinobacteria_c;;Streptomycetales;;Streptomycetaceae;;Streptomyces	Streptomyces	6.25	12.25	2.5	26.75	3.5	3	217
Bacteria;;;Actinobacteria;;Actinobacteria_c;;Kineosporiales;;Kineosporiaceae;;FM886842_g	FM886842_g	3.5	0.75	35.25	8.75	2.25	0.5	204
Bacteria;;;Actinobacteria;;Acidimicrobiia;;Acidimicrobiales;;Iamiaceae;;HQ864103_g	HQ864103_g	6.75	13	6.25	15.25	6.5	2	199
Bacteria;;;Actinobacteria;;Actinobacteria_c;;Propionibacteriales;;Nocardioidaceae;;HQ538692_g	HQ538692_g	15.75	3	2	1	14.5	9.25	182
Bacteria;;;Actinobacteria;;Actinobacteria_c;;Micrococcales;;Microbacteriaceae;;Frigoribacterium	Frigoribacterium	0	0	0.5	0	6	39	182
Bacteria;;;Actinobacteria;;Acidimicrobiia;;Acidimicrobiales;;Acidimicrobiaceae;;EF516392_g	EF516392_g	2.25	14	4.75	22.25	0.75	1	180
Bacteria;;;Actinobacteria;;Actinobacteria_c;;Micrococcales;;Microbacteriaceae;;Lysinimonas	Lysinimonas	7.25	2.25	11.5	1	14.75	6.5	173
Bacteria;;;Actinobacteria;;Actinobacteria_c;;Pseudonocardiales;;Pseudonocardiaceae;;Amycolatopsis	Amycolatopsis	8.25	2.25	0.75	4.25	14.75	10	161
Bacteria;;;Actinobacteria;;Acidimicrobiia;;Acidimicrobiales;;Acidimicrobiaceae;;HQ190487_g	HQ190487_g	9.5	6	5.75	2.25	10.25	4	151
Bacteria;;;Actinobacteria;;Acidimicrobiia;;Acidimicrobiales;;Iamiaceae;;EF632905_g	EF632905_g	2.25	27.25	0.25	2.5	1	3.25	146
Bacteria;;;Actinobacteria;;Actinobacteria_c;;Propionibacteriales;;Nocardioidaceae;;Kribbella	Kribbella	5.75	11.5	0	4.5	0.5	8.5	123
Bacteria;;;Actinobacteria;;Actinobacteria_c;;Micrococcales;;Microbacteriaceae;;EU861920_g	EU861920_g	13	1.75	0.5	0	7.75	2.5	102
Bacteria;;;Actinobacteria;;Actinobacteria_c;;Propionibacteriales;;Nocardioidaceae;;Flindersiella	Flindersiella	1.25	6	12.25	3.5	1.25	1	101
Bacteria;;;Actinobacteria;;Actinobacteria_c;;Micromonosporales;;Micromonosporaceae;;Micromonospora	Micromonospora	0.75	4.25	9.25	8.5	1.25	0.5	98
Bacteria;;;Actinobacteria;;Actinobacteria_c;;Propionibacteriales;;Nocardioidaceae;;Marmoricola	Marmoricola	1.25	2	12.75	4.25	2.75	1	96
Bacteria;;;Actinobacteria;;Actinobacteria_c;;Micrococcales;;Microbacteriaceae;;Naasia	Naasia	7	1.25	7.25	1.25	5.25	1.75	95
Bacteria;;;Actinobacteria;;Actinobacteria_c;;Micromonosporales;;Micromonosporaceae;;Verrucosispora	Verrucosispora	0.5	4.75	3.75	2.5	5.25	5.25	88
Bacteria;;;Actinobacteria;;Actinobacteria_c;;Propionibacteriales;;Nocardioidaceae;;EU861822_g	EU861822_g	7.5	1.5	4.25	1.75	3.5	3.25	87
Bacteria;;;Actinobacteria;;Actinobacteria_c;;Kineosporiales;;Kineosporiaceae;;Quadrisphaera	Quadrisphaera	9.25	0.5	4.75	0.25	4.75	1.75	85
Bacteria;;;Actinobacteria;;Actinobacteria_c;;Micrococcales;;Cellulomonadaceae;;Actinotalea	Actinotalea	10.75	1.25	0	0.25	5.25	1.75	77
Bacteria;;;Actinobacteria;;Actinobacteria_c;;Micromonosporales;;Micromonosporaceae;;Couchioplanes	Couchioplanes	9	2.75	1.5	1.25	2.25	2.5	77
Bacteria;;;Actinobacteria;;Actinobacteria_c;;Micrococcales;;Microbacteriaceae;;Diaminobutyricimonas	Diaminobutyricimonas	4.75	1.25	0.25	0	10	2.25	74
Bacteria;;;Actinobacteria;;Actinobacteria_c;;Corynebacteriales;;EF451703_f;;EF451703_g	EF451703_g	0	0	0	0	2.25	14.75	68
Bacteria;;;Actinobacteria;;Actinobacteria_c;;Pseudonocardiales;;Pseudonocardiaceae;;Lentzea	Lentzea	1.5	13	0	0.25	1	1	67
Bacteria;;;Actinobacteria;;Actinobacteria_c;;Pseudonocardiales;;Pseudonocardiaceae;;Actinophytocola	Actinophytocola	0.25	7.75	1	5.25	1	0	61
Bacteria;;;Actinobacteria;;Actinobacteria_c;;Frankiales;;EU335288_f;;EU335288_g	EU335288_g	0.75	7.5	0	6.5	0.25	0.25	61
Bacteria;;;Actinobacteria;;Actinobacteria_c;;Pseudonocardiales;;Pseudonocardiaceae;;Actinomycetospora	Actinomycetospora	1.5	0.25	8	1.25	1.75	2.25	60
Bacteria;;;Actinobacteria;;Actinobacteria_c;;Micromonosporales;;Micromonosporaceae;;Dactylosporangium	Dactylosporangium	3.25	8.25	0.5	2	0.25	0	57
Bacteria;;;Actinobacteria;;Acidimicrobiia;;Acidimicrobiales;;Iamiaceae;;JF319263_g	JF319263_g	0	1	0	9	0.75	3.5	57
Bacteria;;;Actinobacteria;;Actinobacteria_c;;Micromonosporales;;Micromonosporaceae;;Phytohabitans	Phytohabitans	0.25	6.25	1.25	5.5	0.25	0.75	57
Bacteria;;;Actinobacteria;;Actinobacteria_c;;Kineosporiales;;Kineosporiaceae;;Angustibacter	Angustibacter	3	6.75	1	0.75	0.25	2.25	56
Bacteria;;;Actinobacteria;;Acidimicrobiia;;Acidimicrobiales;;Acidimicrobiaceae;;EF516593_g	EF516593_g	1.25	5.25	2	3.5	0.75	1.25	56
Bacteria;;;Actinobacteria;;Actinobacteria_c;;Streptosporangiales;;AF498716_f;;EU861937_g	EU861937_g	0	0	8	4	0.25	0.5	51
Bacteria;;;Actinobacteria;;Actinobacteria_c;;Micromonosporales;;Micromonosporaceae;;Xiangella	Xiangella	2.25	3.25	4.75	0.75	0.75	0	47
Bacteria;;;Actinobacteria;;Actinobacteria_c;;Propionibacteriales;;Nocardioidaceae;;Aeromicrobium	Aeromicrobium	1.75	3	0.5	2	0.75	3.25	45
Bacteria;;;Actinobacteria;;Actinobacteria_c;;Micromonosporales;;Micromonosporaceae;;Catenuloplanes	Catenuloplanes	0	0.5	6	3	1.5	0	44
Bacteria;;;Actinobacteria;;Actinobacteria_c;;Frankiales;;Nakamurellaceae;;Nakamurella	Nakamurella	0	0	8.25	1.25	1.25	0	43
Bacteria;;;Actinobacteria;;Acidimicrobiia;;Acidimicrobiales;;Iamiaceae;;Aquihabitans	Aquihabitans	0.25	6.25	2.25	1.75	0	0.25	43
Bacteria;;;Actinobacteria;;Actinobacteria_c;;Micromonosporales;;Micromonosporaceae;;Catellatospora	Catellatospora	0.25	9.75	0	0.25	0	0	41
Bacteria;;;Actinobacteria;;Acidimicrobiia;;Acidimicrobiales;;Ilumatobacter_f;;GQ387490_g	GQ387490_g	1.25	3	1.75	0.75	1.25	1.25	37
Bacteria;;;Actinobacteria;;Actinobacteria_c;;Corynebacteriales;;Nocardiaceae;;Rhodococcus	Rhodococcus	2	0	0.25	1.5	5.25	0.25	37
Bacteria;;;Actinobacteria;;Actinobacteria_c;;Frankiales;;Sporichthyaceae;;DQ413131_g	DQ413131_g	1	1.25	4	2	0	0.25	34
Bacteria;;;Actinobacteria;;Acidimicrobiia;;Acidimicrobiales;;Acidimicrobiaceae;;GU168000_g	GU168000_g	0	0	6.25	2.25	0	0	34
Bacteria;;;Actinobacteria;;Actinobacteria_c;;Frankiales;;Frankiaceae;;AY234742_g	AY234742_g	0.5	1	1.25	3	1.75	0.5	32
Bacteria;;;Actinobacteria;;Acidimicrobiia;;Acidimicrobiales;;Acidimicrobiaceae;;EF127609_g	EF127609_g	2.25	0	2.5	2.5	0.25	0.5	32
Bacteria;;;Actinobacteria;;Actinobacteria_c;;Frankiales;;Geodermatophilaceae;;Geodermatophilaceae_uc	Geodermatophilaceae_uc	0.25	3.25	1.5	0.5	1	1	30
Bacteria;;;Actinobacteria;;Actinobacteria_c;;Frankiales;;Cryptosporangiaceae;;GQ088405_g	GQ088405_g	0.5	1.5	1.5	3.75	0.25	0	30
Bacteria;;;Actinobacteria;;Actinobacteria_c;;Streptosporangiales;;Thermomonosporaceae;;Actinoallomurus	Actinoallomurus	0	0.75	2.5	3.25	0.25	0	27
Bacteria;;;Actinobacteria;;Actinobacteria_c;;Micromonosporales;;Micromonosporaceae;;Pseudosporangium	Pseudosporangium	0	4.75	1	0.25	0.75	0	27
Bacteria;;;Actinobacteria;;Actinobacteria_c;;Frankiales;;EU861909_f;;EU861909_g	EU861909_g	4	0	0	0.25	1.25	1.25	27
Bacteria;;;Actinobacteria;;Acidimicrobiia;;Acidimicrobiales;;Ilumatobacter_f;;Ilumatobacter	Ilumatobacter	0.25	5.75	0	0	0.5	0	26
Bacteria;;;Actinobacteria;;Actinobacteria_c;;Micrococcales;;Cellulomonadaceae;;Cellulomonas	Cellulomonas	4	0	0.25	0	1.75	0.5	26
Bacteria;;;Actinobacteria;;Actinobacteria_c;;Streptosporangiales;;Thermomonosporaceae;;Actinomadura	Actinomadura	1.75	3.25	0.5	0.25	0	0.25	24
Bacteria;;;Actinobacteria;;Acidimicrobiia;;Acidimicrobiales;;AM991247_f;;AM991247_f_uc	AM991247_f_uc	0	0.25	0	5.75	0	0	24
Bacteria;;;Actinobacteria;;Actinobacteria_c;;Frankiales;;Frankiaceae;;Frankia	Frankia	0.25	1	0	4.25	0	0.25	23
Bacteria;;;Actinobacteria;;Actinobacteria_c;;Micrococcales;;Microbacteriaceae;;Curtobacterium	Curtobacterium	0	0	4.75	0	0.25	0.75	23
Bacteria;;;Actinobacteria;;Actinobacteria_c;;Micromonosporales;;Micromonosporaceae;;Virgisporangium	Virgisporangium	1	3.5	0.25	0.5	0.25	0	22
Bacteria;;;Actinobacteria;;Acidimicrobiia;;Acidimicrobiales;;Iamiaceae;;EF018137_g	EF018137_g	2	1.25	0	1.25	1	0	22
Bacteria;;;Actinobacteria;;Acidimicrobiia;;Acidimicrobiales;;Iamiaceae;;FM209170_g	FM209170_g	0.5	3.75	0.25	0.5	0	0.25	21
Bacteria;;;Actinobacteria;;Actinobacteria_c;;Corynebacteriales;;Corynebacteriaceae;;Corynebacterium	Corynebacterium	0	1.25	1.5	0	1.75	0.5	20
Bacteria;;;Actinobacteria;;Actinobacteria_c;;Propionibacteriales;;Nocardioidaceae;;Nocardioidaceae_uc	Nocardioidaceae_uc	0.25	1.25	1	1.5	0.75	0.25	20
Bacteria;;;Actinobacteria;;Actinobacteria_c;;Frankiales;;Frankiaceae;;Frankiaceae_uc	Frankiaceae_uc	0	0.5	0.5	2.75	0	0.75	18
Bacteria;;;Actinobacteria;;Acidimicrobiia;;Acidimicrobiales;;Iamiaceae;;EU753662_g	EU753662_g	0.25	2.25	0.25	1.25	0.25	0.25	18
Bacteria;;;Actinobacteria;;Actinobacteria_c;;Pseudonocardiales;;Pseudonocardiaceae;;Kibdelosporangium	Kibdelosporangium	1.25	2	0	1.25	0	0	18
Bacteria;;;Actinobacteria;;Actinobacteria_c;;Micrococcales;;Intrasporangiaceae;;Tetrasphaera	Tetrasphaera	1	2	0.25	0	0	1	17
Bacteria;;;Actinobacteria;;Acidimicrobiia;;Acidimicrobiales;;Acidimicrobiaceae;;Acidimicrobiaceae_uc	Acidimicrobiaceae_uc	0	1.75	0	0.5	1	1	17
Bacteria;;;Actinobacteria;;Actinobacteria_c;;Jiangellales;;Jiangellaceae;;EU735662_g	EU735662_g	1	0.25	0.75	0.25	0.25	1.75	17
Bacteria;;;Actinobacteria;;Actinobacteria_c;;Streptosporangiales;;AF498716_f;;AF498716_g	AF498716_g	0	0	3.25	0.75	0.25	0	17
Bacteria;;;Actinobacteria;;Actinobacteria_c;;Micrococcales;;Promicromonosporaceae;;Luteimicrobium	Luteimicrobium	0	0	4	0	0	0	16
Bacteria;;;Actinobacteria;;Actinobacteria_c;;Motilibacter_o;;Motilibacteraceae;;Motilibacter	Motilibacter	0.75	0.25	2	0.75	0	0.25	16
Bacteria;;;Actinobacteria;;Actinobacteria_c;;Micrococcales;;Microbacteriaceae;;Frondihabitans	Frondihabitans	2.25	0	0	0	1	0.75	16
Bacteria;;;Actinobacteria;;Actinobacteria_c;;Frankiales;;HQ910322_f;;AY250885_g	AY250885_g	1.5	0	0.75	0	0.25	1.25	15
Bacteria;;;Actinobacteria;;Acidimicrobiia;;Acidimicrobiales;;Ilumatobacter_f;;AJ863237_g	AJ863237_g	1	1	0	0	0	1.75	15
Bacteria;;;Actinobacteria;;Acidimicrobiia;;Acidimicrobiales;;Ilumatobacter_f;;GQ487899_g	GQ487899_g	0.25	1.75	0.5	1	0.25	0	15
Bacteria;;;Actinobacteria;;Acidimicrobiia;;Acidimicrobiales;;Ilumatobacter_f;;AY093455_g	AY093455_g	0	3.75	0	0	0	0	15
Bacteria;;;Actinobacteria;;Actinobacteria_c;;Frankiales;;Sporichthyaceae;;Sporichthyaceae_uc	Sporichthyaceae_uc	0	0	1.5	1	0	1.25	15
Bacteria;;;Actinobacteria;;Actinobacteria_c;;Micrococcales;;Intrasporangiaceae;;Oryzihumus	Oryzihumus	0	0	0	0	1.5	2	14
Bacteria;;;Actinobacteria;;Actinobacteria_c;;Micromonosporales;;Micromonosporaceae;;Asanoa	Asanoa	0.25	2	1	0	0	0	13
Bacteria;;;Actinobacteria;;Acidimicrobiia;;Acidimicrobiales;;AM991247_f;;AM991247_g	AM991247_g	0	2	0	1.25	0	0	13
Bacteria;;;Actinobacteria;;Actinobacteria_c;;Micromonosporales;;Micromonosporaceae;;Salinispora	Salinispora	0	0.5	0	2.5	0.25	0	13
Bacteria;;;Actinobacteria;;Actinobacteria_c;;Catenulisporales;;Catenulisporaceae;;Catenulispora	Catenulispora	0	0	2.5	0.75	0	0	13
Bacteria;;;Actinobacteria;;Actinobacteria_c;;Micromonosporales;;Micromonosporaceae;;Micromonosporaceae_uc	Micromonosporaceae_uc	0.5	0.5	1.5	0.5	0	0.25	13
Bacteria;;;Actinobacteria;;Actinobacteria_c;;Corynebacteriales;;Nocardiaceae;;Nocardia	Nocardia	0	0.75	0	1.25	0	1	12
Bacteria;;;Actinobacteria;;Actinobacteria_c;;Pseudonocardiales;;Pseudonocardiaceae;;Labedaea	Labedaea	0	3	0	0	0	0	12
Bacteria;;;Actinobacteria;;Actinobacteria_c;;Micromonosporales;;Micromonosporaceae;;Catelliglobosispora	Catelliglobosispora	0	3	0	0	0	0	12
Bacteria;;;Actinobacteria;;Actinobacteria_c;;Glycomycetales;;Glycomycetaceae;;Glycomyces	Glycomyces	0	3	0	0	0	0	12
Bacteria;;;Actinobacteria;;Actinobacteria_c;;Pseudonocardiales;;Pseudonocardiaceae;;Pseudonocardiaceae_uc	Pseudonocardiaceae_uc	0	1.5	0.5	0.5	0.5	0	12
Bacteria;;;Actinobacteria;;Actinobacteria_c;;Micrococcales;;Intrasporangiaceae;;Phycicoccus	Phycicoccus	0	0	0	0.25	0.25	2.5	12
Bacteria;;;Actinobacteria;;Acidimicrobiia;;Acidimicrobiales;;DQ396300_f;;EF076187_g	EF076187_g	0.75	1.25	0	0	0.75	0	11
Bacteria;;;Actinobacteria;;Acidimicrobiia;;Acidimicrobiales;;Acidimicrobiaceae;;FJ479034_g	FJ479034_g	0	0.75	0	1.75	0.25	0	11
Bacteria;;;Actinobacteria;;Actinobacteria_c;;Pseudonocardiales;;Pseudonocardiaceae;;Saccharothrix	Saccharothrix	1.5	1	0	0	0	0.25	11
Bacteria;;;Actinobacteria;;Acidimicrobiia;;Acidimicrobiales;;Iamiaceae;;GQ487905_g	GQ487905_g	1.25	1.5	0	0	0	0	11
Bacteria;;;Actinobacteria;;Actinobacteria_c;;Pseudonocardiales;;Pseudonocardiaceae;;Lechevalieria	Lechevalieria	1	0.75	0.25	0.25	0.5	0	11
Bacteria;;;Actinobacteria;;FJ478799_c;;FJ478799_o;;FJ478799_f;;EU132929_g	EU132929_g	0.75	0	0.75	0.5	0.5	0.25	11
Bacteria;;;Actinobacteria;;Actinobacteria_c;;Propionibacteriales;;Propionibacteriaceae;;Propionibacterium	Propionibacterium	0	0	2	0	0.75	0	11
Bacteria;;;Actinobacteria;;Actinobacteria_c;;Propionibacteriales;;Nocardioidaceae;;EU289436_g	EU289436_g	0.75	1.25	0	0	0.75	0	11
Bacteria;;;Actinobacteria;;Acidimicrobiia;;Acidimicrobiales;;EU491192_f;;EU491192_g	EU491192_g	0	1.5	0.25	0.5	0.25	0	10
Bacteria;;;Actinobacteria;;Actinobacteria_c;;Micrococcales;;Microbacteriaceae;;Marisediminicola	Marisediminicola	0	0.25	1.25	0	0	0.75	9
Bacteria;;;Actinobacteria;;Actinobacteria_c;;Kineosporiales;;Kineosporiaceae;;Kineococcus	Kineococcus	1.25	0	1	0	0	0	9
Bacteria;;;Actinobacteria;;Actinobacteria_c;;Frankiales;;AB245397_f;;AB245397_g	AB245397_g	0	0	0.5	1.5	0.25	0	9
Bacteria;;;Actinobacteria;;Acidimicrobiia;;Acidimicrobiales;;Microthrix_f;;EF516411_g	EF516411_g	0	0.5	0.25	0.25	0.75	0.5	9
Bacteria;;;Actinobacteria;;Actinobacteria_c;;Pseudonocardiales;;Pseudonocardiaceae;;Actinosynnema	Actinosynnema	0	2	0	0	0	0.25	9
Bacteria;;;Actinobacteria;;Actinobacteria_c;;Micrococcales;;Promicromonosporaceae;;Promicromonospora	Promicromonospora	1	1.25	0	0	0	0	9
Bacteria;;;Actinobacteria;;Acidimicrobiia;;Acidimicrobiales;;Iamiaceae;;FM209069_g	FM209069_g	0	1.25	0.25	0.25	0	0.5	9
Bacteria;;;Actinobacteria;;Actinobacteria_c;;Micrococcales;;Microbacteriaceae;;Leifsonia	Leifsonia	0	0	1.75	0.25	0	0.25	9
Bacteria;;;Actinobacteria;;Actinobacteria_c;;Micromonosporales;;Micromonosporaceae;;Planosporangium	Planosporangium	0	1.5	0	0.75	0	0	9
Bacteria;;;Actinobacteria;;Actinobacteria_c;;Micrococcales;;Intrasporangiaceae;;Arsenicicoccus	Arsenicicoccus	0	0	0.25	0.25	0.75	0.75	8
Bacteria;;;Actinobacteria;;Actinobacteria_c;;Jiangellales;;Jiangellaceae;;Jiangellaceae_uc	Jiangellaceae_uc	2	0	0	0	0	0	8
Bacteria;;;Actinobacteria;;Acidimicrobiia;;Acidimicrobiales;;Acidimicrobiaceae;;GQ402597_g	GQ402597_g	0.25	1.5	0	0	0	0.25	8
Bacteria;;;Actinobacteria;;Actinobacteria_c;;Frankiales;;Cryptosporangiaceae;;Cryptosporangium	Cryptosporangium	0	0.5	0.25	0.25	0.5	0.5	8
Bacteria;;;Actinobacteria;;FJ478799_c;;FJ478799_o;;FJ479147_f;;FJ479147_f_uc	FJ479147_f_uc	0.25	1	0	0.5	0	0.25	8
Bacteria;;;Actinobacteria;;Actinobacteria_c;;Micromonosporales;;Micromonosporaceae;;Spirilliplanes	Spirilliplanes	0.5	0.25	1.25	0	0	0	8
Bacteria;;;Actinobacteria;;Actinobacteria_c;;Kineosporiales;;Kineosporiaceae;;EF127613_g	EF127613_g	1	0	0	0.75	0	0.25	8
Bacteria;;;Actinobacteria;;Actinobacteria_c;;Frankiales;;Frankiaceae;;Acidothermus	Acidothermus	0.25	0	1.5	0	0	0	7
Bacteria;;;Actinobacteria;;Actinobacteria_c;;Micromonosporales;;Micromonosporaceae;;Hamadaea	Hamadaea	0.25	0.75	0.25	0.5	0	0	7
Bacteria;;;Actinobacteria;;Acidimicrobiia;;Acidimicrobiales;;Microthrix_f;;FN554394_g	FN554394_g	1.25	0	0	0.25	0.25	0	7
Bacteria;;;Actinobacteria;;Acidimicrobiia;;Acidimicrobiales;;DQ395423_f;;DQ395423_g	DQ395423_g	1	0	0	0	0.75	0	7
Bacteria;;;Actinobacteria;;Actinobacteria_c;;Streptosporangiales;;Streptosporangiaceae;;Nonomuraea	Nonomuraea	0	0.25	0	1	0.5	0	7
Bacteria;;;Actinobacteria;;Actinobacteria_c;;Micrococcales;;Bogoriellaceae;;Georgenia	Georgenia	1.25	0.25	0.25	0	0	0	7
Bacteria;;;Actinobacteria;;Actinobacteria_c;;Kineosporiales;;Kineosporiaceae;;Kineosporiaceae_uc	Kineosporiaceae_uc	0.25	0.25	0.5	0.25	0.5	0	7
Bacteria;;;Actinobacteria;;FJ478799_c;;FJ478799_o;;FJ478799_f;;FJ478799_f_uc	FJ478799_f_uc	0	1.75	0	0	0	0	7
Bacteria;;;Actinobacteria;;Actinobacteria_c;;Pseudonocardiales;;Pseudonocardiaceae;;Alloactinosynnema	Alloactinosynnema	0	1.75	0	0	0	0	7
Bacteria;;;Armatimonadetes;;Chthonomonadetes;;Chthonomonadales;;Chthonomonadaceae;;Chthonomonas	Chthonomonas	0	0	0.5	1.25	0	0	7
Bacteria;;;Actinobacteria;;Acidimicrobiia;;Acidimicrobiales;;Iamiaceae;;Iamiaceae_uc	Iamiaceae_uc	0	1.5	0.25	0	0	0	7
Bacteria;;;Actinobacteria;;Actinobacteria_c;;Micrococcales;;Intrasporangiaceae;;Ornithinimicrobium	Ornithinimicrobium	1	0.5	0	0	0	0	6
Bacteria;;;Actinobacteria;;Actinobacteria_c;;EF016800_o;;EF016800_f;;EF016800_g	EF016800_g	0.25	0.25	0	0	0	1	6
Bacteria;;;Actinobacteria;;Actinobacteria_c;;Frankiales;;HQ910322_f;;HQ910322_f_uc	HQ910322_f_uc	0	0	0.5	0.75	0.25	0	6
Bacteria;;;Actinobacteria;;Actinobacteria_c;;Corynebacteriales;;Nocardiaceae;;Gordonia	Gordonia	0	0	0	0	1.5	0	6
Bacteria;;;Actinobacteria;;Actinobacteria_c;;Motilibacter_o;;Motilibacteraceae;;FM874514_g	FM874514_g	0.5	0.5	0.5	0	0	0	6
Bacteria;;;Actinobacteria;;Actinobacteria_c;;Micrococcales;;Promicromonosporaceae;;Promicromonosporaceae_uc	Promicromonosporaceae_uc	0	0.75	0.25	0.25	0.25	0	6
Bacteria;;;Actinobacteria;;Actinobacteria_c;;Micromonosporales;;Micromonosporaceae;;Longispora	Longispora	0	0.5	0.25	0.25	0	0.5	6
Bacteria;;;Actinobacteria;;Actinobacteria_c;;Micromonosporales;;Micromonosporaceae;;Rugosimonospora	Rugosimonospora	0	0.25	0.75	0.5	0	0	6
Bacteria;;;Actinobacteria;;Actinobacteria_c;;Micrococcales;;Microbacteriaceae;;Homoserinimonas	Homoserinimonas	0	0.25	1.25	0	0	0	6
Bacteria;;;Actinobacteria;;Actinobacteria_c;;Propionibacteriales;;Nocardioidaceae;;Actinopolymorpha	Actinopolymorpha	0	0	0	1	0	0.25	5
Bacteria;;;Actinobacteria;;Actinobacteria_c;;Kineosporiales;;Kineosporiaceae;;Kineosporia	Kineosporia	0	0	0.5	0.75	0	0	5
Bacteria;;;Actinobacteria;;Actinobacteria_c;;Pseudonocardiales;;Pseudonocardiaceae;;Crossiella	Crossiella	0	0	0	1.25	0	0	5
Bacteria;;;Actinobacteria;;Actinobacteria_c;;Micrococcales;;Intrasporangiaceae;;Ornithinicoccus	Ornithinicoccus	0.75	0	0	0	0.5	0	5
Bacteria;;;Actinobacteria;;Actinobacteria_c;;Pseudonocardiales;;Pseudonocardiaceae;;Kutzneria	Kutzneria	0	0.25	0.75	0.25	0	0	5
Bacteria;;;Actinobacteria;;Actinobacteria_c;;Propionibacteriales;;Propionibacteriaceae;;Naumannella	Naumannella	0.75	0.25	0	0	0.25	0	5
Bacteria;;;Actinobacteria;;Actinobacteria_c;;Micrococcales;;Promicromonosporaceae;;Isoptericola	Isoptericola	0	0	0.25	0.25	0	0.75	5
Bacteria;;;Actinobacteria;;Actinobacteria_c;;Jiangellales;;Jiangellaceae;;Jiangella	Jiangella	0	1	0.25	0	0	0	5
Bacteria;;;Actinobacteria;;Actinobacteria_c;;Micrococcales;;Microbacteriaceae;;Cryobacterium	Cryobacterium	0	0.25	1	0	0	0	5
Bacteria;;;Actinobacteria;;Actinobacteria_c;;Micromonosporales;;Micromonosporaceae;;Actinocatenispora	Actinocatenispora	0	0	0	1	0	0.25	5
Bacteria;;;Actinobacteria;;Actinobacteria_c;;Micromonosporales;;Micromonosporaceae;;Polymorphospora	Polymorphospora	0	0.5	0	0.5	0.25	0	5
Bacteria;;;Actinobacteria;;Actinobacteria_c;;Micrococcales;;Microbacteriaceae;;Microbacterium	Microbacterium	0	0.75	0	0	0.25	0.25	5
Bacteria;;;Chloroflexi;;HM748667_c;;EF590008_o;;EF590008_f;;EF590008_g	EF590008_g	0	0.75	0	0.25	0	0	4
Bacteria;;;Actinobacteria;;Actinobacteria_c;;Frankiales;;Nakamurellaceae;;FM874283_g	FM874283_g	0.5	0	0.25	0	0.25	0	4
Bacteria;;;Actinobacteria;;Actinobacteria_c;;Propionibacteriales;;Propionibacteriaceae;;Mariniluteicoccus	Mariniluteicoccus	0	0	0	0	1	0	4
Bacteria;;;Actinobacteria;;Actinobacteria_c;;Pseudonocardiales;;Pseudonocardiaceae;;FJ379331_g	FJ379331_g	0	0	0.5	0.5	0	0	4
Bacteria;;;Proteobacteria;;Betaproteobacteria;;Neisseriales;;Neisseriaceae;;Neisseria	Neisseria	0.5	0	0	0	0.5	0	4
Bacteria;;;Actinobacteria;;Actinobacteria_c;;Micrococcales;;Microbacteriaceae;;Agromyces	Agromyces	0	1	0	0	0	0	4
Bacteria;;;Actinobacteria;;Actinobacteria_c;;Corynebacteriales;;EF451703_f;;EF451703_f_uc	EF451703_f_uc	0	0	0	0	0	1	4
Bacteria;;;Actinobacteria;;Actinobacteria_c;;Micrococcales;;Micrococcaceae;;Micrococcus	Micrococcus	0	0	1	0	0	0	4
Bacteria;;;Actinobacteria;;Actinobacteria_c;;Micromonosporales;;Micromonosporaceae;;FJ479312_g	FJ479312_g	0	0	0	1	0	0	4
Bacteria;;;Actinobacteria;;Actinobacteria_c;;Streptomycetales;;Streptomycetaceae;;Streptomycetaceae_uc	Streptomycetaceae_uc	0	0.5	0	0.25	0	0	3
Bacteria;;;Actinobacteria;;Actinobacteria_c;;Streptosporangiales;;AF498716_f;;AF498716_f_uc	AF498716_f_uc	0	0	0.5	0.25	0	0	3
Bacteria;;;Actinobacteria;;Actinobacteria_c;;Micrococcales;;Microbacteriaceae;;Subtercola	Subtercola	0.25	0	0	0	0.5	0	3
Bacteria;;;Actinobacteria;;Actinobacteria_c;;EF016806_o;;EF016806_f;;EF016806_g	EF016806_g	0	0	0.75	0	0	0	3
Bacteria;;;Actinobacteria;;Actinobacteria_c;;Propionibacteriales;;Propionibacteriaceae;;Propionibacteriaceae_uc	Propionibacteriaceae_uc	0	0	0.25	0	0	0.5	3
Bacteria;;;Actinobacteria;;Actinobacteria_c;;Micrococcales;;Microbacteriaceae;;Rathayibacter	Rathayibacter	0	0.5	0	0	0.25	0	3
Bacteria;;;Actinobacteria;;Actinobacteria_c;;Micrococcales;;Sanguibacteraceae;;Oerskovia	Oerskovia	0	0	0.75	0	0	0	3
Bacteria;;;Actinobacteria;;Actinobacteria_c;;Micrococcales;;Microbacteriaceae;;Agrococcus	Agrococcus	0	0	0	0	0.75	0	3
Bacteria;;;Actinobacteria;;Actinobacteria_c;;Micrococcales;;Rarobacteraceae;;Rarobacter	Rarobacter	0	0.25	0	0	0.5	0	3
Bacteria;;;Actinobacteria;;Acidimicrobiia;;Acidimicrobiales;;Microthrix_f;;Microthrix	Microthrix	0	0.75	0	0	0	0	3
Bacteria;;;Actinobacteria;;Acidimicrobiia;;Acidimicrobiales;;Acidimicrobiaceae;;EF016795_g	EF016795_g	0	0	0.5	0	0.25	0	3
Bacteria;;;Chloroflexi;;Thermomicrobia;;GQ263151_o;;GQ263151_f;;GQ263151_f_uc	GQ263151_f_uc	0.25	0	0	0	0	0.25	2
Bacteria;;;Actinobacteria;;Actinobacteria_c;;Corynebacteriales;;Mycobacteriaceae;;Mycobacteriaceae_uc	Mycobacteriaceae_uc	0	0	0.25	0	0	0.25	2
Bacteria;;;Actinobacteria;;Actinobacteria_c;;Micrococcales;;Microbacteriaceae;;Rudaibacter	Rudaibacter	0	0	0.25	0.25	0	0	2
Bacteria;;;Actinobacteria;;Actinobacteria_c;;Frankiales;;Frankiaceae;;EU132518_g	EU132518_g	0	0	0.5	0	0	0	2
Bacteria;;;Actinobacteria;;Actinobacteria_c;;Kineosporiales;;Kineosporiaceae;;DQ532344_g	DQ532344_g	0.5	0	0	0	0	0	2
Bacteria;;;Actinobacteria;;Actinobacteria_c;;Streptosporangiales;;Thermomonosporaceae;;Actinocorallia	Actinocorallia	0	0	0	0.5	0	0	2
Bacteria;;;Actinobacteria;;Actinobacteria_c;;Frankiales;;EU335288_f;;EU335288_f_uc	EU335288_f_uc	0	0	0	0.5	0	0	2
Bacteria;;;Actinobacteria;;Actinobacteria_c;;Catenulisporales;;Actinospicaceae;;Actinospica	Actinospica	0	0	0.5	0	0	0	2
Bacteria;;;Actinobacteria;;Actinobacteria_c;;Glycomycetales;;Glycomycetaceae;;Stackebrandtia	Stackebrandtia	0	0	0	0.5	0	0	2
Bacteria;;;Actinobacteria;;Actinobacteria_c;;Micrococcales;;Microbacteriaceae;;Labedella	Labedella	0	0	0	0	0.5	0	2
Bacteria;;;Actinobacteria;;Actinobacteria_c;;Micrococcales;;Dermacoccaceae;;Luteipulveratus	Luteipulveratus	0	0	0	0	0	0.5	2
Bacteria;;;Actinobacteria;;Actinobacteria_c;;Micromonosporales;;Micromonosporaceae;;Allocatelliglobosispora	Allocatelliglobosispora	0	0.5	0	0	0	0	2
Bacteria;;;Actinobacteria;;Actinobacteria_c;;Propionibacteriales;;Nocardioidaceae;;Thermasporomyces	Thermasporomyces	0	0	0.25	0.25	0	0	2
Bacteria;;;Actinobacteria;;Actinobacteria_c;;Micromonosporales;;Micromonosporaceae;;Rhizocola	Rhizocola	0	0.5	0	0	0	0	2
Bacteria;;;Actinobacteria;;Acidimicrobiia;;Acidimicrobiales;;Ilumatobacter_f;;Ilumatobacter_f_uc	Ilumatobacter_f_uc	0	0.5	0	0	0	0	2
Bacteria;;;Actinobacteria;;Actinobacteria_c;;Streptosporangiales;;Streptosporangiaceae;;Microbispora	Microbispora	0	0	0	0.25	0	0.25	2
Bacteria;;;Proteobacteria;;Gammaproteobacteria;;Xanthomonadales;;Xanthomonadaceae;;Rhodanobacter	Rhodanobacter	0	0	0	0	0.5	0	2
Bacteria;;;Actinobacteria;;Actinobacteria_c;;Frankiales;;AB021325_f;;FN687458_g	FN687458_g	0	0	0	0	0	0.5	2
Bacteria;;;Actinobacteria;;Acidimicrobiia;;Acidimicrobiales;;DQ396300_f;;DQ395467_g	DQ395467_g	0.5	0	0	0	0	0	2
Bacteria;;;Actinobacteria;;Actinobacteria_c;;Micromonosporales;;Micromonosporaceae;;Luedemannella	Luedemannella	0	0.5	0	0	0	0	2
Bacteria;;;Actinobacteria;;Actinobacteria_c;;Micrococcales;;Intrasporangiaceae;;JN588609_g	JN588609_g	0	0	0.25	0	0	0	1
Bacteria;;;Actinobacteria;;Actinobacteria_c;;Pseudonocardiales;;Pseudonocardiaceae;;Goodfellowiella	Goodfellowiella	0	0.25	0	0	0	0	1
Bacteria;;;Chloroflexi;;HM748667_c;;EF590008_o;;EF590008_f;;EF590008_f_uc	EF590008_f_uc	0	0	0	0.25	0	0	1
Bacteria;;;Actinobacteria;;Acidimicrobiia;;Acidimicrobiales;;Iamiaceae;;Iamia	Iamia	0	0	0	0	0.25	0	1
Bacteria;;;Actinobacteria;;Actinobacteria_c;;Micrococcales;;Sanguibacteraceae;;Sediminihabitans	Sediminihabitans	0	0	0	0	0.25	0	1
Bacteria;;;Actinobacteria;;Actinobacteria_c;;Micrococcales;;Microbacteriaceae;;Microbacteriaceae_uc	Microbacteriaceae_uc	0	0	0	0	0	0.25	1
Bacteria;;;Actinobacteria;;Actinobacteria_c;;Pseudonocardiales;;Pseudonocardiaceae;;Actinokineospora	Actinokineospora	0	0.25	0	0	0	0	1
Bacteria;;;Actinobacteria;;Acidimicrobiia;;Acidimicrobiales;;DQ129383_f;;DQ129383_g	DQ129383_g	0	0.25	0	0	0	0	1
Bacteria;;;Actinobacteria;;Actinobacteria_c;;Corynebacteriales;;Dietziaceae;;Dietzia	Dietzia	0	0	0.25	0	0	0	1
Bacteria;;;Actinobacteria;;Actinobacteria_c;;EF016800_o;;EF016800_f;;EF016800_f_uc	EF016800_f_uc	0	0	0	0	0	0.25	1
Bacteria;;;Actinobacteria;;Actinobacteria_c;;Micrococcales;;Micrococcaceae;;Tersicoccus	Tersicoccus	0	0	0	0.25	0	0	1
Bacteria;;;Actinobacteria;;Acidimicrobiia;;Acidimicrobiales;;Ilumatobacter_f;;AJ863196_g	AJ863196_g	0	0.25	0	0	0	0	1
Bacteria;;;Actinobacteria;;Acidimicrobiia;;Acidimicrobiales;;AY218559_f;;AY218559_g	AY218559_g	0	0	0	0	0.25	0	1
Bacteria;;;Actinobacteria;;Actinobacteria_c;;Micromonosporales;;Micromonosporaceae;;Plantactinospora	Plantactinospora	0	0	0	0.25	0	0	1
Bacteria;;;Actinobacteria;;Acidimicrobiia;;Acidimicrobiales;;Microthrix_f;;Microthrix_f_uc	Microthrix_f_uc	0	0	0	0	0	0.25	1
Bacteria;;;Actinobacteria;;Actinobacteria_c;;Micrococcales;;Brevibacteriaceae;;Brevibacterium	Brevibacterium	0	0	0	0	0.25	0	1
Bacteria;;;Actinobacteria;;Actinobacteria_c;;Pseudonocardiales;;Pseudonocardiaceae;;Prauserella	Prauserella	0	0.25	0	0	0	0	1
Bacteria;;;Actinobacteria;;Acidimicrobiia;;Acidimicrobiales;;Ilumatobacter_f;;AJ581629_g	AJ581629_g	0	0.25	0	0	0	0	1
Bacteria;;;Actinobacteria;;Actinobacteria_c;;Micrococcales;;Dermacoccaceae;;Dermacoccus	Dermacoccus	0	0	0	0	0	0.25	1
Bacteria;;;Actinobacteria;;Actinobacteria_c;;Micrococcales;;Micrococcaceae;;Kocuria	Kocuria	0	0	0	0	0.25	0	1
Bacteria;;;Actinobacteria;;Actinobacteria_c;;Frankiales;;Cryptosporangiaceae;;Cryptosporangiaceae_uc	Cryptosporangiaceae_uc	0.25	0	0	0	0	0	1
Bacteria;;;Armatimonadetes;;EU289437_c;;EU289437_o;;EU289437_f;;EU289437_f_uc	EU289437_f_uc	0.25	0	0	0	0	0	1
Bacteria;;;Armatimonadetes;;Chthonomonadetes;;Chthonomonadales;;Chthonomonadaceae;;Chthonomonadaceae_uc	Chthonomonadaceae_uc	0	0	0	0	0	0.25	1
Bacteria;;;Actinobacteria;;Actinobacteria_c;;Micrococcales;;Microbacteriaceae;;Herbiconiux	Herbiconiux	0	0	0	0	0.25	0	1
Bacteria;;;Actinobacteria;;Actinobacteria_c;;Micromonosporales;;Micromonosporaceae;;Pilimelia	Pilimelia	0	0	0.25	0	0	0	1
Bacteria;;;Actinobacteria;;Actinobacteria_c;;Micrococcales;;Dermacoccaceae;;Flexivirga	Flexivirga	0	0	0.25	0	0	0	1
Bacteria;;;Actinobacteria;;Acidimicrobiia;;Acidimicrobiales;;DQ396300_f;;DQ396300_g	DQ396300_g	0	0.25	0	0	0	0	1
Bacteria;;;Actinobacteria;;Actinobacteria_c;;Micrococcales;;Microbacteriaceae;;EF423344_g	EF423344_g	0	0	0	0	0	0.25	1
Bacteria;;;Actinobacteria;;Actinobacteria_c;;Micromonosporales;;Micromonosporaceae;;Jishengella	Jishengella	0	0.25	0	0	0	0	1
Bacteria;;;Actinobacteria;;Actinobacteria_c;;Micromonosporales;;Micromonosporaceae;;FJ152655_g	FJ152655_g	0	0.25	0	0	0	0	1
Bacteria;;;Actinobacteria;;Actinobacteria_c;;EF016806_o;;EF016806_f;;EF016806_f_uc	EF016806_f_uc	0	0	0	0.25	0	0	1
Bacteria;;;Actinobacteria;;Acidimicrobiia;;Acidimicrobiales;;DQ395502_f;;DQ395502_g	DQ395502_g	0.25	0	0	0	0	0	1
Bacteria;;;Actinobacteria;;Actinobacteria_c;;Actinomycetales;;Actinomycetaceae;;Actinomyces	Actinomyces	0	0	0	0	0	0.25	1
Bacteria;;;Actinobacteria;;Actinobacteria_c;;Corynebacteriales;;Nocardiaceae;;Nocardiaceae_uc	Nocardiaceae_uc	0	0	0	0.25	0	0	1
Bacteria;;;Actinobacteria;;Actinobacteria_c;;Frankiales;;Sporichthyaceae;;GU305765_g	GU305765_g	0	0	0.25	0	0	0	1
Bacteria;;;Actinobacteria;;Actinobacteria_c;;Propionibacteriales;;Propionibacteriaceae;;DQ532175_g	DQ532175_g	0	0	0	0	0.25	0	1
